# Supplementary material for: Design, Synthesis, and Anti-Hepatocellular Carcinoma Evaluation of Sesquiterpene Lactone Epimers Trilobolide-6-O-isobutyrate Analogs
Source: Molecules. 2024 Jan 12;29(2):393. doi: 10.3390/molecules29020393 (PMC10821474; doi:10.3390/molecules29020393)
Supplement: Supplementary file 1 [file molecules-29-00393-s001.zip]

Archive with 2 entries (2 files):
- ADME Prediction results of Compound 10.csv
- molecules-2798667-supplementary.pdf
