# Supplementary material for: Design, Synthesis, and Anti-Hepatocellular Carcinoma Evaluation of Sesquiterpene Lactone Epimers Trilobolide-6-O-isobutyrate Analogs
Source: Molecules. 2024 Jan 12;29(2):393. doi: 10.3390/molecules29020393 (PMC10821474; doi:10.3390/molecules29020393)
Supplement: Supplementary file 1 [file molecules-29-00393-s001.zip › ADME Prediction results of Compound 10.csv]

Molecule	Canonical SMILES	Formula	MW	#Heavy atoms	#Aromatic heavy atoms	Fraction Csp3	#Rotatable bonds	#H-bond acceptors	#H-bond donors	MR	TPSA	iLOGP	XLOGP3	WLOGP	MLOGP	Silicos-IT Log P	Consensus Log P	ESOL Log S	ESOL Solubility (mg/ml)	ESOL Solubility (mol/l)	ESOL Class	Ali Log S	Ali Solubility (mg/ml)	Ali Solubility (mol/l)	Ali Class	Silicos-IT LogSw	Silicos-IT Solubility (mg/ml)	Silicos-IT Solubility (mol/l)	Silicos-IT class	GI absorption	BBB permeant	Pgp substrate	CYP1A2 inhibitor	CYP2C19 inhibitor	CYP2C9 inhibitor	CYP2D6 inhibitor	CYP3A4 inhibitor	log Kp (cm/s)	Lipinski #violations	Ghose #violations	Veber #violations	Egan #violations	Muegge #violations	Bioavailability Score	PAINS #alerts	Brenk #alerts	Leadlikeness #violations	Synthetic Accessibility
Molecule 1	CC(=O)O[C@H]1[C@H]2OC(=O)C(=C)[C@H]2[C@@H]([C@H]2[C@@]1(C)[C@@H](O)CC=C2C)OC(=O)C(C)C	C21H28O7	392.44	28	0	0.67	5	7	1	100.53	99.13	2.71	2.23	1.93	2.04	2.12	2.20	-3.35	1.76e-01	4.49e-04	Soluble	-3.95	4.43e-02	1.13e-04	Soluble	-2.30	1.99e+00	5.06e-03	Soluble	High	No	No	No	No	No	No	No	-7.11	0	0	0	0	0	0.55	0	3	1	5.32
